# Supplementary material for: Structural Principles of Covalent Flavin Modification in Oxidoreductases
Source: Biochemistry. 2026 Apr 27;65(9):1341–65. doi: 10.1021/acs.biochem.6c00163 (PMC13155685; doi:10.1021/acs.biochem.6c00163)
Supplement: Supplementary file 1 [file bi6c00163_si_001.xlsx]

## Sheet: bi-2026-001637_SI
Entry ID	Enzyme	Inhibitor	Flavin ID	Adduct ID	Mod Site	PubMed ID	DOI	Structure Title
1GOS	MAO-B	pargyline	FAD	NYP	N5	11753429	10.1038/nsb732	Human Monoamine Oxidase B
1JNZ	adenylylsulfate reductase	sulfite	FAD	SO3	N5	11842205	10.1073/pnas.042664399	Structure of adenylylsulfate reductase from the hyperthermophilic Archaeoglobus fulgidus at 1.6 resolution
1LTD	flavocytochrome B2	sulfite	FMN	SO3	N5	8003966	10.1002/pro.5560030214	THE 2.6 ANGSTROMS REFINED STRUCTURE OF THE ESCHERICHIA COLI RECOMBINANT SACCHAROMYCES CEREVISIAE FLAVOCYTOCHROME B2-SULPHITE COMPLEX
1O5W	MAO-A	Clorgyline	FAD	MLG	N5	15050826	10.1016/j.jmb.2004.02.032	The structure basis of specific recognitions for substrates and inhibitors of rat monoamine oxidase A
1OJC	MAO-B	N-(2-aminoethyl)-p-chlorobenzamide	FAD	LAZ	N5	12913124	10.1073/pnas.1633804100	HUMAN MONOAMINE OXIDASE B IN COMPLEX WITH N-(2-aminoethyl)-p-chlorobenzamide
1S2Q	MAO-B	rasagiline	FAD	RAS	N5	15027868	10.1021/jm031087c	Crystal structure of MAOB in complex with N-propargyl-1(R)-aminoindan (Rasagiline)
1S2Y	MAO-B	rasagiline isomer	FAD	RSA	N5	15027868	10.1021/jm031087c	Crystal structure of MAOB in complex with N-propargyl-1(S)-aminoindan
1S3B	MAO-B	N-methyl rasagiline	FAD	RMA	N5	15027868	10.1021/jm031087c	Crystal structure of MAOB in complex with N-methyl-N-propargyl-1(R)-aminoindan
1S3E	MAO-B	6-hydroxy-N-propargyl-1(R)-aminoindan	FAD	RHP	N5	15027868	10.1021/jm031087c	Crystal structure of MAOB in complex with 6-hydroxy-N-propargyl-1(R)-aminoindan
2BK4	MAO-B	rasagiline	FAD	RAS	N5	15710600	10.1074/jbc.M500949200	Human Monoamine Oxidase B: I199F mutant in complex with rasagiline
2BXR	MAO-A	clorgyline	FAD	MLG	N5	16129825	10.1073/pnas.0505975102	Human Monoamine Oxidase A in complex with Clorgyline, Crystal Form A
2BXS	MAO-A	clorgyline	FAD	MLG	N5	16129825	10.1073/pnas.0505975102	Human Monoamine Oxidase A in complex with Clorgyline, Crystal Form B
2BYB	MAO-B	deprenyl	FAD	DPK	N5	16129825	10.1073/pnas.0505975102	Human Monoamine Oxidase B in complex with Deprenyl
2C64	MAO-B	R-M6CPAI	FAD	MAO	N5	16366596	10.1021/jm0506266	MAO inhibition by rasagiline analogues
2C65	MAO-B	R-M4CPAI	FAD	4CR	N5	16366596	10.1021/jm0506266	MAO inhibition by rasagiline analogues
2C66	MAO-B	R-4HPAI	FAD	RM2	N5	16366596	10.1021/jm0506266	MAO inhibition by rasagiline analogues
2C72	MAO-B	N-PROPARGYL-1(S)-AMINOINDAN	FAD	RSA	N5	16605246	10.1021/bi051847g	Functional Role of the Aromatic Cage in Human Monoamine Oxidase B: Structures and Catalytic Properties of Tyr435 Mutant Proteins
2C73	MAO-B	N-PROPARGYL-1(S)-AMINOINDAN	FAD	RSA	N5	16605246	10.1021/bi051847g	Functional Role of the Aromatic Cage in Human Monoamine Oxidase B: Structures and Catalytic Properties of Tyr435 Mutant Proteins
2C75	MAO-B	N-PROPARGYL-1(S)-AMINOINDAN	FAD	RSA	N5	16605246	10.1021/bi051847g	Functional Role of the Aromatic Cage in Human Monoamine Oxidase B: Structures and Catalytic Properties of Tyr435 Mutant Proteins
2C76	MAO-B	N-PROPARGYL-1(S)-AMINOINDAN	FAD	RSA	N5	16605246	10.1021/bi051847g	Functional Role of the Aromatic Cage in Human Monoamine Oxidase B: Structures and Catalytic Properties of Tyr435 Mutant Proteins
2EJR	LSD1	tranylcypromine	N/A	F2N	N5	18039463	10.1016/j.bbrc.2007.11.066	LSD1-tranylcypromine complex
2EKG	PRODH	N-propargylglycine	FDA	LYX	N5	18426222	10.1021/bi800055w	Structure of Thermus thermophilus Proline Dehydrogenase inactivated by N-propargylglycine
2FJB	adenylylsulfate reductase	sulfite	N/A	SFD	N5	16503650	10.1021/bi0521689	Adenosine-5'-phosphosulfate reductase im complex with products
2FJD	adenylylsulfate reductase	sulfite	N/A	SFD	N5	16503650	10.1021/bi0521689	adenosine-5-phosphosulfate reductase in complex with sulfite (covalent adduct)
2UXN	LSD1	propargylamine-derivatized H3 peptide	FDA	LYP	N5	17529991	10.1038/nsmb1255	Structural Basis of Histone Demethylation by LSD1 Revealed by Suicide Inactivation
2UXX	LSD1	tranylcypromine	N/A	FAJ	N5-C4a	17569509	10.1021/bi700664y	Human LSD1 Histone Demethylase-CoREST in complex with an FAD- tranylcypromine adduct
2VFV	Alditol Oxidase	sulfite	N/A	SFD	N5	18154360	10.1021/bi701886t	Alditol Oxidase from Streptomyces coelicolor A3(2): Complex with Sulphite
2VRL	MAO-B	benzylhydrazine	FAD	MBN	N5	18426226	10.1021/bi8002814	Structure of human MAO B in complex with benzylhydrazine
2VRM	MAO-B	phenylethylhydrazine	FAD	PYJ	N5	18426226	10.1021/bi8002814	Structure of human MAO B in complex with phenyethylhydrazine
2VZ2	MAO-B	mofegiline	FAD	MFG	N5	19053775	10.1021/jm8011867	Human MAO B in complex with mofegiline
2XAF	LSD1	(+)-Br-cPCPA	FAD	TCF	N5 low res	20415477	10.1021/ja101557k	Crystal structure of LSD1-CoREST in complex with para-bromo-(+)-cis-2- phenylcyclopropyl-1-amine
2XAG	LSD1	(-)-Br-tPCPA	FAD	TCF	N5	20415477	10.1021/ja101557k	Crystal structure of LSD1-CoREST in complex with para-bromo-(-)-trans- 2-phenylcyclopropyl-1-amine
2XAH	LSD1	(+)-tPCPA	FAD	3PL	N5	20415477	10.1021/ja101557k	Crystal structure of LSD1-CoREST in complex with (+)-trans-2- phenylcyclopropyl-1-amine
2XAJ	LSD1	(-)-tPCPA	FAD	TCA	N5	20415477	10.1021/ja101557k	Crystal structure of LSD1-CoREST in complex with (-)-trans-2- phenylcyclopropyl-1-amine
2XAQ	LSD1	PCPA der 13b	FAD	M84	N5	20415477	10.1021/ja101557k	Crystal structure of LSD1-CoREST in complex with a tranylcypromine derivative (MC2584, 13b)
2XAS	LSD1	PCPA der 14e	FAD	M80	N5	20415477	10.1021/ja101557k	Crystal structure of LSD1-CoREST in complex with a tranylcypromine derivative (MC2580, 14e)
2XCG	MAO-B	tranylcypromine	FA8	3PL	C4a	20855894	10.1074/jbc.M110.169482	Tranylcypromine-inhibited human monoamine oxidase B in complex with 2- (2-benzofuranyl)-2-imidazoline
2XFO	MAO-B	tranylcypromine	FA8	3PL	C4a	20855894	10.1074/jbc.M110.169482	tranylcypromine-inhibited human monoamine oxidase B Ile199Ala mutant in complex with 2-(2-benzofuranyl)-2-imidazoline
2XFQ	MAO-B	rasagiline	FAD	RAS	N5	20855894	10.1074/jbc.M110.169482	Rasagiline-inhibited human monoamine oxidase B in complex with 2-(2- benzofuranyl)-2-imidazoline
2XFU	MAO-B	tranylcypromine	FA8	3PL	C4a	20855894	10.1074/jbc.M110.169482	Human monoamine oxidase B with tranylcypromine
2Z3Y	LSD1	tranylcypromine	N/A	F2N	N5	18039463	10.1016/j.bbrc.2007.11.066	Crystal structure of Lysine-specific demethylase1
2Z5U	LSD1	tranylcypromine	N/A	FAJ	N5-C4a	18039463	10.1016/j.bbrc.2007.11.066	Crystal structure of Lysine-specific histone demethylase 1
3ABT	LSD1	2-PFPA	N/A	2PF	N5-C4a	20568732	10.1021/bi100299r	Crystal Structure of LSD1 in complex with trans-2-pentafluorophenylcyclopropylamine
3ABU	LSD1	2-PFPA der. S1201	N/A	12F	N5-C4a	20568732	10.1021/bi100299r	Crystal Structure of LSD1 in complex with a 2-PCPA derivative, S1201
3BW7	Cytokinin dehydrogenase 1	inactivator (HA-1)	FAD	301	C4a	18571199	10.1016/j.jmb.2008.05.044	Maize cytokinin oxidase/dehydrogenase complexed with the allenic cytokinin analog HA-1
3C0P	Cytokinin dehydrogenase 1	inactivator (HA-8)	FAD	HA8	C4a	18571199	10.1016/j.jmb.2008.05.044	Maize cytokinin oxidase/dehydrogenase complexed with the allenic cytokinin analog HA-8
3ITG	PRODH domain of PutA	N-propargylglycine	FDA	LYX	N5	19994913	10.1021/bi901717s	Structure the proline utilization A proline dehydrogenase domain (PutA86-630) inactivated with N-propargylglycine
3LSM	Pyranose 2-oxidase	sulfite	N/A	SFD	N5	20708626	10.1016/j.jmb.2010.08.011	Pyranose 2-oxidase H167A mutant with flavin N(5) sulfite adduct
4CRT	MAO-B	ASS234	FAD	ASS	N5	24642166	10.1016/j.bbapap.2014.03.006	Crystal structure of human monoamine oxidase B in complex with the multi-target inhibitor ASS234
4GUU	LSD2	tranylcypromine	N/A	FA9	N5-C4a	23260659	10.1016/j.molcel.2012.11.019	Crystal structure of LSD2-NPAC with tranylcypromine
4NME	PRODH/PutA	N-propargylglycine	N/A	P5F	N5	24550478	10.1073/pnas.1321621111	Crystal structure of proline utilization A (PutA) from Geobacter sulfurreducens PCA inactivated by N-propargylglycine
4NMF	PRODH/PutA	N-propargylglycine	N/A	P5F	N5	24550478	10.1073/pnas.1321621111	Crystal structure of proline utilization A (PutA) from Geobacter sulfurreducens PCA inactivated by N-propargylglycine and complexed with menadione bisulfite
4U2L	cholesterol oxidase	sulfite	N/A	SFD	N5	25478834	10.1107/S139900471402286X	Dithionite reduced cholesterol in complex with sulfite
4UV8	LSD1	tranylcypromine der. 20e	N/A	D69	C4a	25173853	10.1016/j.ejmech.2014.08.068	LSD1(KDM1A)-CoREST in complex with 1-Benzyl-Tranylcypromine
4UV9	LSD1	tranylcypromine der. 20b	N/A	D70	C4a	25173853	10.1016/j.ejmech.2014.08.068	LSD1(KDM1A)-CoREST in complex with 1-Ethyl-Tranylcypromine
4UVA	LSD1	tranylcypromine der. 20a	N/A	D73	C4a	25173853	10.1016/j.ejmech.2014.08.068	LSD1(KDM1A)-CoREST in complex with 1-Methyl-Tranylcypromine (1R,2S)
4UVB	LSD1	tranylcypromine der. 21a	N/A	D51	N5-C4a	25173853	10.1016/j.ejmech.2014.08.068	LSD1(KDM1A)-CoREST in complex with 1-Methyl-Tranylcypromine (1S,2R)
4UVC	LSD1	tranylcypromine der. 21d	N/A	D52	N5	25173853	10.1016/j.ejmech.2014.08.068	LSD1(KDM1A)-CoREST in complex with 1-Phenyl-Tranylcypromine
4UXN	LSD1	derivative of LSD1 inhibitor MC2580	FAD	M8A	N5		10.1039/C4MD00507D	LSD1(KDM1A)-CoREST in complex with Z-Pro derivative of MC2580
5LGB	N1-acetylpolyamine oxidase	MDL72527	N/A	6YU	N5	28029774	10.1021/acs.biochem.6b01140	Crystal structure of murine N1-acetylpolyamine oxidase in complex with MDL72527
5MRL	MAO-B	F2MPA	FAD	F2M	N5	27977122	10.1021/acschemneuro.6b00377	Crystal structure of human monoamine oxidase B (MAO B) in complex with N(Furan2ylmethyl)Nmethylprop2yn1amine (F2MPA)
5UR2	PRODH/PutA	N-propargylglycine	N/A	P5F	N5	28710792	10.1111/febs.14165	Crystal structure of proline utilization A (PutA) from Bdellovibrio bacteriovorus inactivated by N-propargylglycine
6K3E	LSD1	tranylcypromine derivative	N/A	D3U	N5-C4a			LSD1/Co-Rest structure with an inhibitor
6KGK	LSD1	S2101	FAD	DJ0	N5-C4a	32166890	10.1002/cmdc.202000014	LSD1-CoREST-S2101 five-membered ring adduct model
6KGL	LSD1	S2101	FAD	DJ0	N5	32166890	10.1002/cmdc.202000014	LSD1-CoREST-S2101 N5 adduct model
6KGM	LSD1	S2116	FAD	DJ0	N5-C4a	32166890	10.1002/cmdc.202000014	LSD1-CoREST-S2116 five-membered ring adduct model
6KGN	LSD1	S2116	FAD	DJ0	N5	32166890	10.1002/cmdc.202000014	LSD1-CoREST-S2116 N5 adduct model
6KGO	LSD1	S2157	FAD	DJ0	N5-C4a	32166890	10.1002/cmdc.202000014	LSD1-S2157 five-membered ring adduct model
6KGP	LSD1	S2157	FAD	DJ0	N5	32166890	10.1002/cmdc.202000014	LSD1-S2157 N5 adduct model
6KGQ	LSD1	FCPA-MPE	FAD	DJC	N5-C4a	32166890	10.1002/cmdc.202000014	LSD1-FCPA-MPE five-membered ring adduct model
6KGR	LSD1	FCPA-MPE	FAD	DJC	N5	32166890	10.1002/cmdc.202000014	LSD1-FCPA-MPE N5 adduct model
6NQU	LSD1	GSK2879552	N/A	KWM	N5-C4a	31249575	10.3389/fimmu.2019.01351	Human LSD1 in complex with GSK2879552
6NR5	LSD1	Phenelzine	N/A	KXM	N5	31249575	10.3389/fimmu.2019.01351	Human LSD1 in complex with Phenelzine sulfate
6RKB	MAO-B	styrylpiperidine analogue 1	FAD	K6Q	N5	31917923	10.1021/acs.jmedchem.9b01886	Crystal structure of human monoamine oxidase B in complex with styrylpiperidine analogue 1
6RKP	MAO-B	styrylpiperidine analogue 84	FAD	K72	N5	31917923	10.1021/acs.jmedchem.9b01886	Crystal structure of human monoamine oxidase B in complex with styrylpiperidine analogue 84
6RLE	MAO-B	styrylpiperidine analogue 97	FAD	K8B	N5	31917923	10.1021/acs.jmedchem.9b01886	Crystal structure of human monoamine oxidase B in complex with styrylpiperidine analogue 97
6UFP	PRODH/PutA	L-thiazolidine-2-carboxylate	FDA	T2C	N5	32159324	10.1021/acschembio.9b00935	Structure of proline utilization A with the FAD covalently modified by L-thiazolidine-2-carboxylate and three cysteines (Cys46, Cys470, Cys638) modified to S,S-(2-HYDROXYETHYL)THIOCYSTEINE
6VZ9	PRODH/PutA	L-thiazolidine-2-carboxylate	FAD	T2C	N5	32159324	10.1021/acschembio.9b00935	Structure of proline utilization A with the FAD covalently modified by L-thiazolidine-2-carboxylate
7E0G	LSD1	TAK-418	N/A	HUF	N5	33712455	10.1126/sciadv.aba1187	Crystal structure of Lysine Specific Demethylase 1 (LSD1) with TAK-418, FAD-adduct
7MYA	PRODH/PutA	1,3-dithiolane-2-carboxylate	N/A	UJJ	N5	34542291	10.1021/acschembio.1c00427	Structure of proline utilization A with the FAD covalently-modified by 1,3-dithiolane
7MYC	PRODH/PutA	tetrahydrothiophene-2-carboxylate	N/A	UJG	N5	34542291	10.1021/acschembio.1c00427	Structure of proline utilization A with the FAD covalently modified by tetrahydrothiophene
7OXL	spermine oxidase	MDL72527	N/A	6YU	N5	35931745	10.1038/s42003-022-03735-9	Crystal structure of human Spermine Oxidase
7OY0	spermine oxidase	MDL72527	N/A	6YU	N5	35931745	10.1038/s42003-022-03735-9	Structure of human Spermine Oxidase in complex with a highly selective allosteric inhibitor
7VQS	LSD1	tranylcypromine derivative compound 4	FAD	7UQ	N5	35586426	10.1021/acsmedchemlett.2c00120	Crystal structure of LSD1 in complex with compound 4
7VQT	LSD1	tranylcypromine derivative compound 5	FAD	7UW	N5	35586426	10.1021/acsmedchemlett.2c00120	Crystal structure of LSD1 in complex with compound 5
7VQU	LSD1	S1427	FAD	7UQ	N5	35586426	10.1021/acsmedchemlett.2c00120	Crystal structure of LSD1 in complex with compound S1427
7W3L	LSD1	cis-4-Br-2,5-F2-PCPA (S1024)	FAD	8A2	N5		10.1021/acsmedchemlett.2c00294	Crystal structure of LSD1 in complex with cis-4-Br-2,5-F2-PCPA (S1024)
7XE1	LSD2	cis-4-Br-PCPA	FAD	DIJ	N5		10.1021/acsmedchemlett.2c00294	Crystal structure of LSD2 in complex with cis-4-Br-PCPA
7XE2	LSD2	cis-4-Br-PCPA	FAD	DIJ	N5-C4a		10.1021/acsmedchemlett.2c00294	Crystal structure of LSD2 in complex with trans-4-Br-PCPA
7XE3	LSD2	cis-4-Br-2,5-F2-PCPA (S1024)	FAD	8A2	N5		10.1021/acsmedchemlett.2c00294	Crystal structure of LSD2 in complex with cis-4-Br-2,5-F2-PCPA (S1024)
7XW8	LSD1	TAK-418 distomer	FA8	FA8-I00	C4A	35749987	10.1016/j.ejmech.2022.114522	Crystal structure of Lysine Specific Demethylase 1 (LSD1) with TAK-418 distomer, FAD-adduct
8BOP	LSD1	AW4	N/A	SV9	N5	40175327	10.1038/s41467-025-57477-3	LSD1-CoREST in complex with AW4, long soaking
8BOX	LSD1	AW4	N/A	SV9	N5	40175327	10.1038/s41467-025-57477-3	LSD1-CoREST in complex with AW4 and SNAG peptide
8F2Z	LSD1	AW2	N/A	XB3	N5-C4A	40175327	10.1038/s41467-025-57477-3	LSD1-CoREST in complex with AW2, short soaking
8F30	LSD1	AW2	N/A	XB6	N5	40175327	10.1038/s41467-025-57477-3	LSD1-CoREST in complex with AW2, long soaking
8F59	LSD1	AW2	N/A	XB6	N5	40175327	10.1038/s41467-025-57477-3	LSD1-CoREST in complex with AW2 and SNAG peptide
8F6S	LSD1	T105	N/A	XHT	N5-C4A	40175327	10.1038/s41467-025-57477-3	LSD1-CoREST in complex with T105
8FJ4	LSD1	T108	N/A	XZQ	N5-C4A	40175327	10.1038/s41467-025-57477-3	LSD1-CoREST in complex with T108, short soaking
8FJ7	LSD1	T108	N/A	Y0Z	N5	40175327	10.1038/s41467-025-57477-3	LSD1-CoREST in complex with T108 and SNAG peptide
8FQJ	LSD1	T14	N/A	Y66	N5-C4A	40175327	10.1038/s41467-025-57477-3	LSD1-CoREST in complex with T14, short soaking
8FRI	LSD1	AW4	N/A	Y9K	N5-C4A	40175327	10.1038/s41467-025-57477-3	LSD1-CoREST in complex with AW4, short soaking
8FRQ	LSD1	T14	N/A	XF6	N5	40175327	10.1038/s41467-025-57477-3	LSD1-CoREST in complex with T14, long soaking
8FRV	LSD1	T17	N/A	YAF	N5-C4A	40175327	10.1038/s41467-025-57477-3	LSD1-CoREST in complex with T17, short soaking
8FSK	LSD1	T18	N/A	YAO	N5-C4A	40175327	10.1038/s41467-025-57477-3	LSD1-CoREST in complex with T18, short soaking
8GJ6	LSD1	T16	N/A	ZSI	N5-C4A	40175327	10.1038/s41467-025-57477-3	LSD1-CoREST in complex with T16
8INL	LSD1	S2172	FAD	DJ0	N5	39501082	10.1038/s41417-024-00847-8	LSD1 in complex with S2172
8UL6	LSD1	T16	N/A	ZSI	N5-C4A	40175327	10.1038/s41467-025-57477-3	LSD1-CoREST in complex with T16, long soaking
8UL8	LSD1	T15	N/A	XRK	N5-C4A	40175327	10.1038/s41467-025-57477-3	LSD1-CoREST in complex with T15, short soaking
8ULB	LSD1	T17	N/A	YAF	N5-C4A	40175327	10.1038/s41467-025-57477-3	LSD1-CoREST in complex with T17, long soaking
8ULC	LSD1	T15	N/A	XRK	N5-C4A	40175327	10.1038/s41467-025-57477-3	LSD1-CoREST in complex with T15, long soaking
8ULZ	LSD1	T18	N/A	YAO	N5-C4A	40175327	10.1038/s41467-025-57477-3	LSD1-CoREST in complex with T18 and SNAG peptide
8UMQ	LSD1	T18	N/A	YAO	N5-C4A	40175327	10.1038/s41467-025-57477-3	LSD1-CoREST in complex with T18, long soaking
9C8A	PRODH domain of PutA	N-allylglycine	FDA	CBG	N5	39437336	10.1021/acs.biochem.4c00429	Minimal PutA proline dehydrogenase domain (design #2) with the FAD N5 modified with propanal resulting from inactivation with N-allylglycine(replicate #1)
9C8B	PRODH domain of PutA	N-allylglycine	FDA	CBG	N5	39437336	10.1021/acs.biochem.4c00429	Minimal PutA proline dehydrogenase domain (design #2) with the FAD N5 modified with propanal resulting from inactivation with N-allylglycine (replicate #2)
9C8C	PRODH	N-allylglycine	FDA	CBG	N5	39437336	10.1021/acs.biochem.4c00429	Structure of proline utilization A with the FAD covalently-modified by propanal resulting from inactivation with N-allylglycine
9D7L	PRODH domain of PutA	(S)-but-3-yn-2-ylglycine	N/A	A1BC6	N5	39870289	10.1016/j.abb.2025.110319	Minimal PutA proline dehydrogenase domain (design #2) covalently inactivated by (S)-but-3-yn-2-ylglycine
9E5W	PRODH	N-propargylglycine	N/A	P5F	N5	39870289	10.1016/j.abb.2025.110319	Proline utilization A (PutA) from Sinorhizobium meliloti inactivated by N-propargylglycine
9EL7	LSD1	T105 enantiomer (1R,2S)	N/A	A1BI4	C4a	40175327	10.1038/s41467-025-57477-3	LSD1-CoREST in complex with T105 enantiomer (1R,2S)
9EL8	LSD1	T105 1S2R	N/A	XHT	N5-C4A	40175327	10.1038/s41467-025-57477-3	LSD1-CoREST in complex with T105 1S2R enantiomer
9ELA	LSD1	T108	N/A	XZQ	N5-C4A	40175327	10.1038/s41467-025-57477-3	LSD1-CoREST in complex with T108, long soaking
9FJT	MAO-B	MC4762	FAD	A1IDI	N5	40042998	10.1021/acs.jmedchem.4c02644	Human Monoamine Oxidase B in complex with MC4762 inhibitor (9a) at 1.4 A resolution
9FWG	LSD1	bomedemstat	N/A	A1IG2	N5-C4A	38619005	10.1002/pros.24707	LSD1/CoREST bound to bomedemstat
